# Supplementary material for: ABCA1 is an extracellular phospholipid translocase
Source: Nat Commun. 2022 Aug 16;13:4812. doi: 10.1038/s41467-022-32437-3 (PMC9381790; doi:10.1038/s41467-022-32437-3)
Supplement: Supplementary file 5 — Source Data [file 41467_2022_32437_MOESM5_ESM.xlsx]

## Sheet: Figure 3b
Fig 3B. Effects of gateway mutations K568 and 11CmutA on PL and cholesterol efflux by ABCA1.
APOA1 CH efflux (%)		WT	K568A	11CmutA	D581K/E584K/D585K	F583K/W590E	Y573F						Uncropped western blots film scan, redline outlines the relative sections that were included in the figure
Normalized to WT	Set 1	100	40.8571	9.48571	18.8571	4.62857	77.1429
	Set 2	105.143	37.9429	8.91429	17.7143	4.85714	70.2857
	Set 3	94.8571	39.5429	7.94286	16.6857	5.31429	83.4286
	AVG	100	39.4476	8.78095	17.7524	4.93333	76.9524
	STD	5.14286	1.45948	0.780023	1.08622	0.349149	6.5735
L-4F elleux
Normalized to APOA1 WT	Set 1	96.5714	37.1429	8.74286	14	5.31429	72.7429
	Set 2	98.8571	44.8571	7.02857	15.7714	4.68571	66.5714
	Set 3	87.4286	36	7.2	15.9429	4.74286	74.0571
	AVG	94.2857	39.3333	7.65714	15.2381	4.91429	71.1238
	STD	6.04743	4.81777	0.944155	1.07564	0.347586	3.99687
PL efflux
Normalized to APOA1 WT	Set 1	101.724	38.9655	8.27586	16.5517	6.72414	80.1724
	Set 2	94.8276	37.069	7.93103	17.5862	5	74.4828
	Set 3	103.448	33.9655	9.82759	18.2759	5.34483	78.1034
	AVG	100	36.6667	8.67816	17.4713	5.68966	77.5862
	STD	4.56164	2.52416	1.01025	0.867797	0.912328	2.87988
													Uncropped western blots film scan, redline outlines the relative sections that were included in the figure

## Sheet: Figure 5
Figure 5. PL and cholesterol efflux by WT ABCA1 and ABCA1 with mutations in the annulus and annulus orifice.
			WT	I74K/I371E	I74C/I371C	I371C/L375C	I371C	V304C/V308C					Uncropped western blots film scan, redline outlines the relative sections that were included in the figure
ApoA1
Cholesterol efflux	Normalized to WT	Set 1	100	15.1429	20.8571	9.95	98.8571	78
%		Set 2	105.143	13.3714	18.9714	9.31429	96.5714	74.1143
		Set 3	94.8571	15.7714	22	10	99.7143	76.7429
		AVG	100	14.7619	20.6095	9.75476	98.381	76.2857
		STD	5.14286	1.24453	1.52939	0.382282	1.62464	1.98278
L4F efflux	% of apoA1 WT	Set 1	95.4286	13.4857	17.7143	10.5714	93.2571	74
		Set 2	99.4286	14.4571	16.7429	8.91429	91.1429	64.8571
		Set 3	88	12.4	16.5143	10	92	70.6857
		AVG	94.2857	13.4476	16.9905	9.82857	92.1333	69.8476
		STD	5.79937	1.0291	0.637171	0.841767	1.06343	4.62869
PL efflux	Normalized to WT	Set 1	97.7143	16.7241	17.069	9.69	97.069	75
		Set 2	96	18.7931	16.3793	8.76	98.6207	72.931
		Set 3	106.286	14.6552	19.95	9.65517	103.276	82.069
		AVG	100	16.7241	17.7994	9.36839	99.6552	76.6667
		STD	5.51066	2.06897	1.89411	0.52717	3.23017	4.79153
													Uncropped western blots film scan, redline outlines the relative sections that were included in the figure

## Sheet: Supplementary Fig 2d
Supplementary Fig 2D. Effects of gateway mutations on formation of the membrane mound.
	distance(Å) at each bin	set1 (num of POPC)	set2 (num of POPC)	set3 (num of POPC)		AV	STD
WT	10	201	183	160		181.333	20.5508
	11	105	91	101		99	7.2111
	12	51	41	34		42	8.544
	13	16	26	11		17.6667	7.63763
	14	2	4	8		4.66667	3.05505
	15	1	0	0		0.333333	0.57735
K568A	10	107	64	121		97.3333	29.7041
	11	54	30	78		54	24
	12	23	15	37		25	11.1355
	13	6	4	15		8.33333	5.85947
	14	5	0	8		4.33333	4.04145
	15	0	0	0		0	0
11CmutA	10	76	106	94		92	15.0997
	11	40	43	32		38.3333	5.68624
	12	19	10	18		15.6667	4.93288
	13	5	4	1		3.33333	2.08167
	14	0	2	2		1.33333	1.1547
	15	0	0	0		0	0

## Sheet: Supplementary Fig 4a
Supplementary Figure 4A. Plots of force versus time during fast SMD translocation of a POPC
A (50A/ns)	Time(ps)	Force (pN)
	0	730.543
	0.2	473.983
	0.4	653.654
	0.6	641.03
	0.8	413.776
	1	158.925
	1.2	319.898
	1.4	397.468
	1.6	246.385
	1.8	465.488
	2	370.585
	2.2	90.298
	2.4	303.146
	2.6	428.11
	2.8	692.219
	3	485.927
	3.2	476.007
	3.4	343.748
	3.6	335.082
	3.8	322.077
	4	486.544
	4.2	531.253
	4.4	605.373
	4.6	496.785
	4.8	517.733
	5	595.306
	5.2	444.868
	5.4	654.599
	5.6	199.673
	5.8	428.621
	6	656.576
	6.2	685.096
	6.4	433.888
	6.6	353.199
	6.8	437.466
	7	518.701
	7.2	652.467
	7.4	472.429
	7.6	646.339
	7.8	580.675
	8	803.961
	8.2	599.269
	8.4	939.961
	8.6	884.56
	8.8	510.355
	9	762.673
	9.2	513.967
	9.4	577.919
	9.6	691.633
	9.8	592.64
	10	659.913
	10.2	659.629
	10.4	845.415
	10.6	580.817
	10.8	401.292
	11	478.503
	11.2	228.298
	11.4	381.978
	11.6	314.635
	11.8	-4.95
	12	214.932
	12.2	541.146
	12.4	523.852
	12.6	352.421
	12.8	706.913
	13	508.69
	13.2	512.837
	13.4	329.648
	13.6	417.144
	13.8	530.344
	14	570.091
	14.2	657.365
	14.4	617.977
	14.6	659.798
	14.8	853.235
	15	835.957
	15.2	501.736
	15.4	400.127
	15.6	362.861
	15.8	569.24
	16	317.534
	16.2	312.94
	16.4	276.313
	16.6	277.736
	16.8	338.025
	17	169.239
	17.2	457.012
	17.4	525.727
	17.6	222.412
	17.8	391.759
	18	530.991
	18.2	411.985
	18.4	404.317
	18.6	348.235
	18.8	485.702
	19	619.475
	19.2	468.788
	19.4	322.984
	19.6	539.547
	19.8	320.887
	20	629.163
	20.2	574.371
	20.4	482.495
	20.6	436.058
	20.8	479.352
	21	339.585
	21.2	357.287
	21.4	559.065
	21.6	513.345
	21.8	727.37
	22	290.407
	22.2	446.751
	22.4	410.924
	22.6	310.597
	22.8	356.173
	23	521.819
	23.2	364.79
	23.4	431.563
	23.6	510.973
	23.8	615
	24	612.73
	24.2	272.391
	24.4	592.367
	24.6	298.203
	24.8	337.491
	25	481.719
	25.2	438.915
	25.4	297.67
	25.6	358.958
	25.8	410.856
	26	289.867
	26.2	769.599
	26.4	601.448
	26.6	654.396
	26.8	451.435
	27	699.213
	27.2	519.158
	27.4	582.067
	27.6	897.761
	27.8	1126.65
	28	880.597
	28.2	810.546
	28.4	724.776
	28.6	850.891
	28.8	573.059
	29	721.317
	29.2	1004.22
	29.4	899.201
	29.6	755.753
	29.8	788.893
	30	1027.91
	30.2	618.127
	30.4	647.517
	30.6	739.643
	30.8	668.546
	31	723.857
	31.2	565.363
	31.4	633.039
	31.6	660.299
	31.8	659.211
	32	731.173
	32.2	720.179
	32.4	606.608
	32.6	788.188
	32.8	935.387
	33	843.221
	33.2	828.58
	33.4	775.143
	33.6	888.434
	33.8	951.434
	34	686.112
	34.2	854.332
	34.4	787.28
	34.6	715.631
	34.8	912.992
	35	826.195
	35.2	830.851
	35.4	684.226
	35.6	919.562
	35.8	841.684
	36	1056.4
	36.2	751.119
	36.4	961.698
	36.6	999.003
	36.8	819.659
	37	908.159
	37.2	820.959
	37.4	1034.93
	37.6	684.619
	37.8	736.009
	38	891.099
	38.2	959.684
	38.4	915.539
	38.6	801.949
	38.8	627.827
	39	791.542
	39.2	845.127
	39.4	947.137
	39.6	896.15
	39.8	948.244
	40	937.104
	40.2	953.302
	40.4	999.214
	40.6	1130.98
	40.8	1247.23
	41	1143.79
	41.2	1180.11
	41.4	1203.19
	41.6	1060.7
	41.8	1117.13
	42	1123.25
	42.2	1059.4
	42.4	1329.16
	42.6	1139.98
	42.8	1225.88
	43	1277.48
	43.2	1344.94
	43.4	1017.15
	43.6	1280.32
	43.8	1238.74
	44	1361.74
	44.2	1297.4
	44.4	1130.78
	44.6	1179.49
	44.8	1249.78
	45	1208.93
	45.2	1120.88
	45.4	1221.92
	45.6	1079.79
	45.8	1212.81
	46	1367.47
	46.2	1122.22
	46.4	1205.79
	46.6	1426.2
	46.8	1368.16
	47	1279.23
	47.2	1223.55
	47.4	1348.25
	47.6	1370.13
	47.8	1263.45
	48	1290.49
	48.2	1590.03
	48.4	1350.87
	48.6	1427.89
	48.8	1603.09
	49	1585.01
	49.2	1308.35
	49.4	1461.74
	49.6	1284.41
	49.8	1188.45
	50	1172.24
	50.2	1198.38
	50.4	1238.57
	50.6	1283.4
	50.8	1186.42
	51	1306.97
	51.2	1207.53
	51.4	1217.45
	51.6	1269.5
	51.8	1077.24
	52	1255.21
	52.2	1291.32
	52.4	1254.38
	52.6	1174.09
	52.8	1276.17
	53	1479.98
	53.2	1372.9
	53.4	1417.02
	53.6	1353.48
	53.8	1394.53
	54	1408.04
	54.2	1429.25
	54.4	1515.38
	54.6	1526.52
	54.8	1665.22
	55	1605.24
	55.2	1426.88
	55.4	1358.92
	55.6	1551.27
	55.8	1358.34
	56	1595.38
	56.2	1474.88
	56.4	1396.24
	56.6	1688.35
	56.8	1558.03
	57	1564.75
	57.2	1685.84
	57.4	1635.34
	57.6	1631.92
	57.8	1680.03
	58	1555.61
	58.2	1386.29
	58.4	1599.6
	58.6	1392.33
	58.8	1426.32
	59	1557.92
	59.2	1596.13
	59.4	1661.66
	59.6	1845.12
	59.8	1750.91
	60	1675.79
	60.2	1794.1
	60.4	1673.44
	60.6	1667.84
	60.8	1663.92
	61	1666.49
	61.2	1472.81
	61.4	1621.72
	61.6	1281.84
	61.8	1500.22
	62	1607
	62.2	1764.69
	62.4	1690.65
	62.6	1656.55
	62.8	1627.44
	63	1750.17
	63.2	1762.09
	63.4	1588.58
	63.6	1524.18
	63.8	1669.92
	64	1583
	64.2	1510.86
	64.4	1477.02
	64.6	1629.81
	64.8	1381.42
	65	1798.01
	65.2	1635.17
	65.4	1600.9
	65.6	1645.89
	65.8	1667.64
	66	1662.88
	66.2	1678.18
	66.4	1471.32
	66.6	1542.17
	66.8	1653.64
	67	1492.08
	67.2	1644.42
	67.4	1418.87
	67.6	1560.91
	67.8	1733.95
	68	1782.8
	68.2	1589.84
	68.4	1470.71
	68.6	1723.09
	68.8	1946.97
	69	1743.8
	69.2	1840.27
	69.4	1870.45
	69.6	1949.11
	69.8	1777.5
	70	1730.86
	70.2	1705.96
	70.4	1865.02
	70.6	1967.81
	70.8	1799.34
	71	1916.26
	71.2	1756.18
	71.4	1893.1
	71.6	1886.57
	71.8	1726.75
	72	1722.28
	72.2	1728.44
	72.4	1766.63
	72.6	1698.53
	72.8	1776.24
	73	1727.43
	73.2	1786.36
	73.4	1612.41
	73.6	1667.71
	73.8	1569.51
	74	1626.58
	74.2	1553.57
	74.4	1707.75
	74.6	1796.44
	74.8	1891.82
	75	1821.9
	75.2	1850.51
	75.4	2119.13
	75.6	2054.99
	75.8	1899.36
	76	1976.3
	76.2	1904.09
	76.4	1886.78
	76.6	2007.63
	76.8	1688.18
	77	1954.6
	77.2	2023.69
	77.4	2101.49
	77.6	2108.33
	77.8	2116.37
	78	2102.28
	78.2	2089.88
	78.4	2114.87
	78.6	2180.79
	78.8	2087.52
	79	2035.43
	79.2	1876.29
	79.4	1825.22
	79.6	2075.28
	79.8	2200.13
	80	2076.18
	80.2	2057.78
	80.4	1789.28
	80.6	1976.59
	80.8	2059.36
	81	1948.92
	81.2	1936.58
	81.4	1946.68
	81.6	1985
	81.8	1760.99
	82	1850.65
	82.2	2126.68
	82.4	2165.13
	82.6	1967.59
	82.8	2045.4
	83	2141.36
	83.2	1872.68
	83.4	2124.8
	83.6	2086.61
	83.8	2157.6
	84	2063.6
	84.2	2067.49
	84.4	1891.24
	84.6	1981.29
	84.8	2061.34
	85	1989.47
	85.2	2113.53
	85.4	2211.1
	85.6	2149.85
	85.8	2155.59
	86	2294.92
	86.2	2132.66
	86.4	1986.26
	86.6	2215.96
	86.8	2078.08
	87	2009.2
	87.2	2132
	87.4	2142.88
	87.6	2111.36
	87.8	2140.49
	88	2247.76
	88.2	2376.16
	88.4	2230.61
	88.6	2366.8
	88.8	2303.7
	89	2146.22
	89.2	2127.85
	89.4	2128.7
	89.6	2217.64
	89.8	2011.66
	90	1990.36
	90.2	2231.73
	90.4	2259.21
	90.6	1994.56
	90.8	2078.07
	91	1990.75
	91.2	2137.28
	91.4	2203.95
	91.6	2028.76
	91.8	2446.47
	92	2217.6
	92.2	2212.02
	92.4	2329.05
	92.6	2277.42
	92.8	2370.45
	93	2070.74
	93.2	2202.19
	93.4	2250.21
	93.6	2020.93
	93.8	2074.73
	94	2254.28
	94.2	2301.43
	94.4	2173.16
	94.6	2205.91
	94.8	2312.85
	95	2187.04
	95.2	2401.86
	95.4	2375.1
	95.6	2456.26
	95.8	2525.23
	96	2498.7
	96.2	2449.67
	96.4	2334.43
	96.6	2206.13
	96.8	2504.22
	97	2445.04
	97.2	2428.64
	97.4	2381.82
	97.6	2351.71
	97.8	2362.57
	98	2573.04
	98.2	2494.66
	98.4	2300.91
	98.6	2372.24
	98.8	2149.44
	99	2114.87
	99.2	2394.44
	99.4	2462.48
	99.6	2392.16
	99.8	2186.8
	100	2308.78
	100.2	2402.22
	100.4	2262.25
	100.6	2476.49
	100.8	2382.39
	101	2390.13
	101.2	2457.14
	101.4	2134.38
	101.6	2207.76
	101.8	2197.65
	102	2195.19
	102.2	2513.15
	102.4	2397.81
	102.6	2267.93
	102.8	2551.8
	103	2216.93
	103.2	2258.35
	103.4	2188.37
	103.6	2097.09
	103.8	2001.58
	104	2336.51
	104.2	2390.15
	104.4	2275.26
	104.6	2403.09
	104.8	2310.03
	105	2271.31
	105.2	2370.8
	105.4	2313.96
	105.6	2203.49
	105.8	2470.04
	106	2420.47
	106.2	2141.08
	106.4	2160.77
	106.6	2014.91
	106.8	2321.47
	107	2367.02
	107.2	2347.66
	107.4	2494.98
	107.6	2396.59
	107.8	2274.42
	108	2255.17
	108.2	2379.89
	108.4	2416.98
	108.6	2330.52
	108.8	2314.65
	109	2366.65
	109.2	2524.51
	109.4	2290.35
	109.6	2485.25
	109.8	2257.22
	110	2303.09
	110.2	2338.85
	110.4	2611.77
	110.6	2589.53
	110.8	2406.2
	111	2332.67
	111.2	2578.13
	111.4	2602.29
	111.6	2773.75
	111.8	2899.92
	112	2754.72
	112.2	2750.88
	112.4	2639.31
	112.6	2528.52
	112.8	2583.43
	113	2625.12
	113.2	2640.56
	113.4	2603.51
	113.6	2791.59
	113.8	2858.3
	114	2773.09
	114.2	2804.44
	114.4	2577.62
	114.6	2714.67
	114.8	2757.18
	115	2542.93
	115.2	2575.29
	115.4	2801.38
	115.6	2829.12
	115.8	3011.18
	116	2881.45
	116.2	2922.48
	116.4	3039.39
	116.6	2730.84
	116.8	2759.09
	117	2834.54
	117.2	2759.46
	117.4	2823.62
	117.6	2729.89
	117.8	2877.13
	118	2959.81
	118.2	2975.38
	118.4	3000.77
	118.6	2931.78
	118.8	2846.11
	119	2730.89
	119.2	2863.43
	119.4	2830.27
	119.6	2913.88
	119.8	2750.99
	120	2764.33
	120.2	2874.22
	120.4	2953
	120.6	2928.94
	120.8	2872.19
	121	2858.58
	121.2	2854.87
	121.4	2680.79
	121.6	2961.57
	121.8	2733.17
	122	2696.86
	122.2	2802.81
	122.4	2915.36
	122.6	3003.04
	122.8	3166.73
	123	2791.09
	123.2	3010.72
	123.4	3143.6
	123.6	3154.93
	123.8	3192.92
	124	3057.43
	124.2	3107.73
	124.4	3112.43
	124.6	3211.35
	124.8	2945.53
	125	3095.22
	125.2	3092.55
	125.4	3262.46
	125.6	3083.6
	125.8	3068.3
	126	3176.51
	126.2	3009.42
	126.4	3253.84
	126.6	3130.63
	126.8	2962.57
	127	3192.7
	127.2	3112.63
	127.4	2887.35
	127.6	2860.15
	127.8	2777
	128	2757.92
	128.2	2808.63
	128.4	3056.18
	128.6	2995.12
	128.8	3047.51
	129	2921.33
	129.2	3119.95
	129.4	2946.13
	129.6	2975.75
	129.8	2807.24
	130	2746.59
	130.2	2400.43
	130.4	2641.76
	130.6	2594.9
	130.8	2818.41
	131	2589.88
	131.2	2602.52
	131.4	2699.02
	131.6	2751.61
	131.8	2658.04
	132	2712.46
	132.2	2548.24
	132.4	2309.57
	132.6	2365.83
	132.8	2382.69
	133	2310.39
	133.2	2401.97
	133.4	2470.87
	133.6	2577.68
	133.8	2529.25
	134	2314.04
	134.2	2353.88
	134.4	2496.36
	134.6	2610.62
	134.8	2625.74
	135	2626.34
	135.2	2379.1
	135.4	2304
	135.6	2059.47
	135.8	2099.93
	136	2316.35
	136.2	2420.3
	136.4	2415.97
	136.6	2079.41
	136.8	2314.28
	137	2392.8
	137.2	2545.29
	137.4	2575.75
	137.6	2150.7
	137.8	1999.12
	138	1930.89
	138.2	1941.02
	138.4	1880.58
	138.6	2078.98
	138.8	2201.12
	139	2055.62
	139.2	1944.19
	139.4	1811.59
	139.6	1598.62
	139.8	1552.55
	140	1703.49
	140.2	1673.58
	140.4	1624.35
	140.6	1763.54
	140.8	1714.11
	141	1319.66
	141.2	1314.11
	141.4	1436.15
	141.6	1425.57
	141.8	1532.88
	142	1530.07
	142.2	1425.66
	142.4	1590.14
	142.6	1297.02
	142.8	1394.68
	143	1545.64
	143.2	1562.12
	143.4	1521.91
	143.6	1623.66
	143.8	1779.15
	144	1699.76
	144.2	1531.22
	144.4	1514.45
	144.6	1563.32
	144.8	1466.51
	145	1301.34
	145.2	1701.43
	145.4	1573.29
	145.6	1491.37
	145.8	1642.71
	146	1564.53
	146.2	1597.07
	146.4	1593.01
	146.6	1490.9
	146.8	1270.78
	147	1562.08
	147.2	1708.71
	147.4	1786.03
	147.6	1530.24
	147.8	1717.5
	148	1512.16
	148.2	1476.05
	148.4	1507.48
	148.6	1473.66
	148.8	1589.42
	149	1578.76
	149.2	1405.13
	149.4	1420.43
	149.6	1457.92
	149.8	1741
	150	1710.32
	150.2	1735.34
	150.4	1700.78
	150.6	1490.58
	150.8	1503.74
	151	1343.51
	151.2	1352.53
	151.4	1454.5
	151.6	1467.58
	151.8	1570.96
	152	1436.79
	152.2	1508.68
	152.4	1495.08
	152.6	1191.95
	152.8	1404.16
	153	1337.62
	153.2	1576.83
	153.4	1562.47
	153.6	1433.63
	153.8	1466.49
	154	1381.12
	154.2	1334.68
	154.4	1476.62
	154.6	1569.6
	154.8	1622.56
	155	1552.5
	155.2	1349.19
	155.4	1453.15
	155.6	1680.06
	155.8	1716.77
	156	1480.12
	156.2	1675.24
	156.4	1207.07
	156.6	1409.59
	156.8	1515.63
	157	1267.93
	157.2	1314.51
	157.4	1400.63
	157.6	1499.83
	157.8	1383.71
	158	1344.12
	158.2	1461.13
	158.4	1709.22
	158.6	1661.45
	158.8	1671.33
	159	1712.73
	159.2	1376.29
	159.4	1603.39
	159.6	1597.01
	159.8	1450.32
	160	1561.62
	160.2	1764
	160.4	1704.98
	160.6	1778.58
	160.8	2052.21
	161	1925.91
	161.2	1941.76
	161.4	2000.88
	161.6	1704.7
	161.8	1755.04
	162	1751.87
	162.2	1256.39
	162.4	1451.8
	162.6	1528.89
	162.8	1521.65
	163	1677.41
	163.2	1593.81
	163.4	1941.98
	163.6	1626.05
	163.8	1677.36
	164	1570.41
	164.2	1688.55
	164.4	1536.18
	164.6	1553.92
	164.8	1742.8
	165	1631.28
	165.2	1349.13
	165.4	1617.73
	165.6	1590.11
	165.8	1512.92
	166	1557.4
	166.2	1639.09
	166.4	1891.56
	166.6	1643.33
	166.8	1632.02
	167	1690.93
	167.2	1630.23
	167.4	1640.25
	167.6	1317.12
	167.8	1665.62
	168	1614.89
	168.2	1735.73
	168.4	1540.49
	168.6	1457.86
	168.8	1565.06
	169	1672.8
	169.2	1693.5
	169.4	1568.42
	169.6	1777.05
	169.8	1651.74
	170	1834.37
	170.2	1663.79
	170.4	1518.77
	170.6	1735.16
	170.8	1606.7
	171	1673.96
	171.2	1910.64
	171.4	1901.14
	171.6	1816.96
	171.8	1531.92
	172	1652.47
	172.2	1614.72
	172.4	1575.6
	172.6	1752.3
	172.8	1294.39
	173	1622.1
	173.2	1560.25
	173.4	1645.39
	173.6	1649.77
	173.8	1973.77
	174	1963.67
	174.2	1861.28
	174.4	1681.26
	174.6	1481.15
	174.8	1718.04
	175	1561.86
	175.2	1662.6
	175.4	1689.4
	175.6	1507.55
	175.8	1752.34
	176	1769.81
	176.2	1842.33
	176.4	2099.86
	176.6	1997.78
	176.8	1711.58
	177	1793.5
	177.2	1741.84
	177.4	1433.63
	177.6	1604.6
	177.8	1798.92
	178	1713.11
	178.2	1442.11
	178.4	1418.6
	178.6	1677.3
	178.8	1636.4
	179	1593.04
	179.2	1685.64
	179.4	1892.74
	179.6	1832.09
	179.8	1854.21
	180	1937.57
	180.2	1693.63
	180.4	1571.22
	180.6	1793.9
	180.8	1687.12
	181	1920.71
	181.2	1663.45
	181.4	1971.88
	181.6	1891.24
	181.8	1973.63
	182	1622.76
	182.2	1860.87
	182.4	1831.97
	182.6	2083.58
	182.8	1845.95
	183	1743.43
	183.2	1877.42
	183.4	1923.64
	183.6	1920.63
	183.8	1791.76
	184	1527.55
	184.2	1940.43
	184.4	1579.84
	184.6	1635.46
	184.8	1658.51
	185	1899.62
	185.2	1654.66
	185.4	1703.31
	185.6	1823.21
	185.8	1724.94
	186	1652.55
	186.2	1653.79
	186.4	1883.2
	186.6	1858.15
	186.8	1746.88
	187	1756.09
	187.2	1743.75
	187.4	1610.69
	187.6	1826.64
	187.8	1694.95
	188	1917.2
	188.2	1649.72
	188.4	1874.47
	188.6	1923.48
	188.8	1622.28
	189	1906.97
	189.2	1914.65
	189.4	1957.79
	189.6	1795.45
	189.8	1862.42
	190	1680.25
	190.2	1905.69
	190.4	1998.68
	190.6	1756.1
	190.8	1915.03
	191	1842.83
	191.2	1823.54
	191.4	1646.71
	191.6	1504.26
	191.8	1350.42
	192	1210.48
	192.2	1102.12
	192.4	1368.28
	192.6	1303.98
	192.8	1582.84
	193	1463.36
	193.2	1564.79
	193.4	1449.71
	193.6	1512.86
	193.8	1649.21
	194	1486.92
	194.2	1491.81
	194.4	1403.95
	194.6	1458.66
	194.8	1490.44
	195	1644.24
	195.2	1591.14
	195.4	1508.12
	195.6	1494.5
	195.8	1671.83
	196	1445.22
	196.2	1412.81
	196.4	1595.08
	196.6	1715.37
	196.8	1645.24
	197	1617.33
	197.2	1547.8
	197.4	1774.84
	197.6	1681.55
	197.8	1758.82
	198	1599.55
	198.2	1809.81
	198.4	1760.24
	198.6	1796.01
	198.8	1633.84
	199	1823.83
	199.2	1654.16
	199.4	1817.64
	199.6	1894.57
	199.8	1711.23
	200	1721.21
	200.2	1692.32
	200.4	1689.51
	200.6	1736.35
	200.8	1732.19
	201	1705.43
	201.2	1826.23
	201.4	1970.69
	201.6	1824.45
	201.8	1895.06
	202	2012.22
	202.2	1772.63
	202.4	1650.96
	202.6	1853.19
	202.8	1854.23
	203	2102.53
	203.2	1961.23
	203.4	1940.77
	203.6	1967.67
	203.8	1953.27
	204	2122.63
	204.2	2007.68
	204.4	2148.6
	204.6	1970.64
	204.8	2042.97
	205	1951.5
	205.2	1936.13
	205.4	2123.3
	205.6	1893.7
	205.8	2010.24
	206	1982.31
	206.2	2013.03
	206.4	2040.07
	206.6	1933.21
	206.8	2093.49
	207	2160.28
	207.2	2094.58
	207.4	2053.16
	207.6	2196.46
	207.8	2275.26
	208	2222.62
	208.2	2079.88
	208.4	2428.82
	208.6	2235.06
	208.8	2026.88
	209	2231.3
	209.2	2138.82
	209.4	1922.4
	209.6	2028.01
	209.8	2238.29
	210	2340.47
	210.2	2031.87
	210.4	2121.88
	210.6	2287.51
	210.8	2284.72
	211	2357.61
	211.2	2313.41
	211.4	2209.21
	211.6	2221.29
	211.8	2284.81
	212	2294.24
	212.2	2141.74
	212.4	2381.38
	212.6	2041.99
	212.8	2081.7
	213	2258.21
	213.2	2301.79
	213.4	2420.39
	213.6	2095.45
	213.8	2167.92
	214	2134.84
	214.2	2297.21
	214.4	2241.02
	214.6	2163.95
	214.8	2412.58
	215	2209.86
	215.2	2198.35
	215.4	2243.74
	215.6	2259.59
	215.8	2108.2
	216	2308.95
	216.2	2253.67
	216.4	2374.16
	216.6	2346.7
	216.8	2470.56
	217	2256.72
	217.2	2405.24
	217.4	2181.43
	217.6	2251.24
	217.8	2177.26
	218	2343.9
	218.2	2478.14
	218.4	2148.99
	218.6	2410.98
	218.8	2246.74
	219	2413.54
	219.2	2450.19
	219.4	2517.08
	219.6	2272.18
	219.8	2562.57
	220	2563.56
	220.2	2296.64
	220.4	2324.2
	220.6	2357.21
	220.8	2379.04
	221	2361.96
	221.2	2167.15
	221.4	2386.84
	221.6	2449.54
	221.8	2424.2
	222	2520.62
	222.2	2520.84
	222.4	2497.82
	222.6	2490.8
	222.8	2475.35
	223	2762.03
	223.2	2530.52
	223.4	2527.93
	223.6	2498.7
	223.8	2537.34
	224	2590.62
	224.2	2685.46
	224.4	2453.12
	224.6	2601.78
	224.8	2409.28
	225	2435.55
	225.2	2536.13
	225.4	2539.13
	225.6	2399.67
	225.8	2323.29
	226	2465.67
	226.2	2536.5
	226.4	2589.67
	226.6	2648.17
	226.8	2776.26
	227	2555.46
	227.2	2495.19
	227.4	2601.28
	227.6	2643.58
	227.8	2723.41
	228	2773.94
	228.2	2713.16
	228.4	2670.22
	228.6	2438.03
	228.8	2428.59
	229	2543.59
	229.2	2611.37
	229.4	2614.19
	229.6	2389.94
	229.8	2484.46
	230	2510.48
	230.2	2517.23
	230.4	2523.99
	230.6	2728.85
	230.8	2653.54
	231	2607.34
	231.2	2677.28
	231.4	2750.07
	231.6	2560
	231.8	2692.99
	232	2707.05
	232.2	2874.05
	232.4	2793.18
	232.6	2785.16
	232.8	2810.35
	233	2554.12
	233.2	2671.48
	233.4	2932.83
	233.6	2644.22
	233.8	2610.91
	234	2464.52
	234.2	2368.26
	234.4	2585.64
	234.6	2480.98
	234.8	2508.87
	235	2550.69
	235.2	2504.23
	235.4	2455.22
	235.6	2507.2
	235.8	2496.57
	236	2403.17
	236.2	2407.13
	236.4	2398.99
	236.6	2525.5
	236.8	2570.6
	237	2591.54
	237.2	2445.82
	237.4	2614.07
	237.6	2724.48
	237.8	2613.62
	238	2719.86
	238.2	2625.87
	238.4	2561.1
	238.6	2675.24
	238.8	2713.59
	239	2677.7
	239.2	2534.61
	239.4	2783.96
	239.6	2708.94
	239.8	2680.87
	240	2712.21
	240.2	2887.69
	240.4	2874.17
	240.6	2624.25
	240.8	2674.49
	241	2715.52
	241.2	2676.35
	241.4	2736.06
	241.6	2797.79
	241.8	2788.88
	242	2712.68
	242.2	2538.09
	242.4	2696.41
	242.6	2892.73
	242.8	2668.79
	243	2791.51
	243.2	2828.69
	243.4	2835.99
	243.6	2859.32
	243.8	2858.55
	244	2886.84
	244.2	2685.46
	244.4	2758.63
	244.6	2707.49
	244.8	2563.87
	245	2510.97
	245.2	2439.02
	245.4	2489.44
	245.6	2402.58
	245.8	2269.27
	246	2104.12
	246.2	1843.6
	246.4	2320.49
	246.6	2204.87
	246.8	2070.99
	247	2118.83
	247.2	2170.47
	247.4	2160.15
	247.6	2040.94
	247.8	1996.32
	248	1719.23
	248.2	1486.41
	248.4	1727.82
	248.6	1668.46
	248.8	1553.34
	249	1407.84
	249.2	1267.16
	249.4	1179.01
	249.6	1016.93
	249.8	1105.34
	250	1128.45
	250.2	1144.38
	250.4	1138.24
	250.6	1067.5
	250.8	1144.33
	251	954.441
	251.2	869.53
	251.4	729.174
	251.6	1035.91
	251.8	1096.33
	252	1116.31
	252.2	711.242
	252.4	866.681
	252.6	811.022
	252.8	1007.64
	253	893.603
	253.2	1098.38
	253.4	1000.94
	253.6	815.796
	253.8	888.874
	254	728.039
	254.2	770.113
	254.4	1091.96
	254.6	979.423
	254.8	878.922
	255	1126.15
	255.2	930.871
	255.4	1057.88
	255.6	1216.38
	255.8	924.877
	256	987.951
	256.2	811.125
	256.4	987.761
	256.6	880.487
	256.8	860.536
	257	1096.29
	257.2	878.252
	257.4	838.694
	257.6	1043.22
	257.8	1039.23
	258	1196.94
	258.2	992.769
	258.4	1068.44
	258.6	1287.17
	258.8	1252.57
	259	1073
	259.2	1388.49
	259.4	1165.04
	259.6	1223.96
	259.8	1156.74
	260	1047.62
	260.2	1185.91
	260.4	1381.17
	260.6	1215.56
	260.8	1199.84
	261	925.925
	261.2	1254.02
	261.4	1099.89
	261.6	1048.27
	261.8	1060.6
	262	1081.95
	262.2	1129.61
	262.4	767.816
	262.6	1101.45
	262.8	1224.08
	263	1398.63
	263.2	1244.36
	263.4	950.728
	263.6	1301.06
	263.8	1245.8
	264	1130.87
	264.2	959.702
	264.4	1235.3
	264.6	1247.15
	264.8	1181.05
	265	1042.53
	265.2	1208.93
	265.4	960.868
	265.6	918.592
	265.8	1364.77
	266	1136.21
	266.2	1199.77
	266.4	1134.38
	266.6	1137.76
	266.8	1459.45
	267	1143.99
	267.2	1228.85
	267.4	1411.8
	267.6	1223.44
	267.8	1253.59
	268	1356.24
	268.2	1282.8
	268.4	1518.33
	268.6	1266.69
	268.8	1110.74
	269	1105.13
	269.2	1044.72
	269.4	835.602
	269.6	678.534
	269.8	1037.93
	270	817.994
	270.2	770.22
	270.4	1038.8
	270.6	909.403
	270.8	894.679
	271	712.844
	271.2	521.182
	271.4	669.084
	271.6	781.186
	271.8	704.82
	272	740.867
	272.2	386.107
	272.4	675.97
	272.6	654.289
	272.8	839.322
	273	726.122
	273.2	599.214
	273.4	618.204
	273.6	682.231
	273.8	660.296
	274	422.512
	274.2	307.167
	274.4	399.17
	274.6	375.981
	274.8	601.614
	275	705.48
	275.2	847.303
	275.4	751.755
	275.6	912.756
	275.8	349.816
	276	583.097
	276.2	866.863
	276.4	838.779
	276.6	928.171
	276.8	787.705
	277	789.634
	277.2	640.221
	277.4	871.383
	277.6	919.028
	277.8	703.874
	278	850.377
	278.2	671.24
	278.4	554.774
	278.6	835.299
	278.8	831.692
	279	837.618
	279.2	809.742
	279.4	750.664
	279.6	680.858
	279.8	823.862
	280	1046.44
	280.2	985.29
	280.4	1052.26
	280.6	896.913
	280.8	757.933
	281	477.268
	281.2	723.37
	281.4	896.511
	281.6	1069.75
	281.8	1108.22
	282	1027.71
	282.2	1178.67
	282.4	908.167
	282.6	925.237
	282.8	1097.93
	283	941.75
	283.2	743.929
	283.4	1072.45
	283.6	907.384
	283.8	654.715
	284	911.441
	284.2	849.05
	284.4	839.942
	284.6	577.297
	284.8	631.049
	285	588.381
	285.2	488.021
	285.4	853.582
	285.6	663.442
	285.8	772.487
	286	769.654
	286.2	874.407
	286.4	896.771
	286.6	967.113
	286.8	1147.6
	287	1142.48
	287.2	1066
	287.4	1019.69
	287.6	1192.89
	287.8	922.504
	288	882.015
	288.2	759.374
	288.4	977.539
	288.6	1042.22
	288.8	999.991
	289	766.798
	289.2	816.915
	289.4	937.042
	289.6	855.559
	289.8	972.816
	290	882.837
	290.2	785.178
	290.4	976.137
	290.6	862.714
	290.8	669.313
	291	919.443
	291.2	927.542
	291.4	901.446
	291.6	960.164
	291.8	934.128
	292	969.559
	292.2	808.373
	292.4	1122.05
	292.6	970.037
	292.8	1158.35
	293	1098.27
	293.2	852.011
	293.4	872.873
	293.6	1031.49
	293.8	1071.71
	294	903.915
	294.2	1086.21
	294.4	1066.96
	294.6	1246.92
	294.8	896.776
	295	1181.78
	295.2	1187.52
	295.4	1106.25
	295.6	1033.54
	295.8	1228.57
	296	1138.29
	296.2	1309.7
	296.4	1278.22
	296.6	972.975
	296.8	1189.21
	297	1301.06
	297.2	1416.81
	297.4	1082.45
	297.6	847.247
	297.8	1069.59
	298	1015.02
	298.2	1028.46
	298.4	892.231
	298.6	1035.63
	298.8	1333.21
	299	1267.02
	299.2	1217.73
	299.4	1043.44
	299.6	1087.99
	299.8	1014.65
	300	1246.62
	300.2	1172.35
	300.4	1232.3
	300.6	1280.98
	300.8	1138.48
	301	987.545
	301.2	1062.02
	301.4	1023.52
	301.6	1173.07
	301.8	1378.15
	302	1167.79
	302.2	956.248
	302.4	1081.37
	302.6	1112
	302.8	1090.72
	303	922.412
	303.2	1157.56
	303.4	1263.69
	303.6	1265.97
	303.8	1014.11
	304	1199.38
	304.2	956.191
	304.4	1146.64
	304.6	1139.46
	304.8	774.086
	305	1297.42
	305.2	1227.22
	305.4	1152.68
	305.6	948.125
	305.8	1119.28
	306	1204.08
	306.2	1241.36
	306.4	1242.14
	306.6	1107.21
	306.8	1383.17
	307	1206.1
	307.2	1536.52
	307.4	1336.55
	307.6	1352.31
	307.8	1358.51
	308	1143.81
	308.2	1209.16
	308.4	1401.32
	308.6	1384.58
	308.8	1474.43
	309	1382.68
	309.2	1434.53
	309.4	1224.6
	309.6	1336.65
	309.8	1118.9
	310	1475.33
	310.2	1548.46
	310.4	1759.62
	310.6	1418.48
	310.8	1323.24
	311	1326.65
	311.2	1449.77
	311.4	1308.82
	311.6	1379.87
	311.8	1499.07
	312	1485.81
	312.2	1461.3
	312.4	1335.39
	312.6	1485.32
	312.8	1224.63
	313	1497.78
	313.2	1276.01
	313.4	1429.64
	313.6	1561.27
	313.8	1473.08
	314	1282.52
	314.2	1482.44
	314.4	1525.14
	314.6	1402.38
	314.8	1527.7
	315	1397.74
	315.2	1662.37
	315.4	1389.37
	315.6	1534.68
	315.8	1649.91
	316	1568.43
	316.2	1433.27
	316.4	1705.77
	316.6	1626.89
	316.8	1628.58
	317	1755.64
	317.2	1783.1
	317.4	1598.36
	317.6	1595.26
	317.8	1466.98
	318	1341.83
	318.2	1636.57
	318.4	1674.02
	318.6	1432.98
	318.8	1596.27
	319	1442.78
	319.2	1604.18
	319.4	1607.66
	319.6	1590.39
	319.8	1536.37
	320	1225.59
	320.2	1060.64
	320.4	1319.51
	320.6	1466.28
	320.8	1251.06
	321	1244.03
	321.2	1142.22
	321.4	1000.21
	321.6	1052.76
	321.8	973.648
	322	1048.05
	322.2	1190.03
	322.4	1047.93
	322.6	946.991
	322.8	842.016
	323	685.269
	323.2	964.601
	323.4	654.423
	323.6	929.12
	323.8	943.887
	324	924.671
	324.2	776.869
	324.4	788.253
	324.6	1014.07
	324.8	768.439
	325	833.762
	325.2	781.951
	325.4	725.246
	325.6	800.633
	325.8	966.304
	326	947.538
	326.2	700.142
	326.4	981.663
	326.6	1052.94
	326.8	1185.09
	327	1151.12
	327.2	1128.66
	327.4	960.756
	327.6	1105.64
	327.8	949.582
	328	1028.28
	328.2	1020.38
	328.4	863.107
	328.6	895.441
	328.8	1080.85
	329	926.14
	329.2	998.807
	329.4	873.679
	329.6	1136.49
	329.8	1102.05
	330	1075.62
	330.2	1053.76
	330.4	823.767
	330.6	961.729
	330.8	920.972
	331	970.796
	331.2	924.57
	331.4	1174.43
	331.6	897.313
	331.8	1177.52
	332	1204.4
	332.2	1168.44
	332.4	1202.42
	332.6	1010.47
	332.8	1179.16
	333	1183.56
	333.2	1073
	333.4	1098.94
	333.6	1125.19
	333.8	1164.74
	334	973.009
	334.2	1003.36
	334.4	1209.94
	334.6	1344.98
	334.8	1354.03
	335	987.886
	335.2	1050.86
	335.4	975.049
	335.6	1318.99
	335.8	1167.5
	336	1369.65
	336.2	1123.76
	336.4	838.005
	336.6	1027.77
	336.8	1040.98
	337	1216.56
	337.2	1148.7
	337.4	1104.14
	337.6	1137.42
	337.8	1149.4
	338	1191.4
	338.2	1251.24
	338.4	1074.84
	338.6	859.861
	338.8	1512.41
	339	1301.64
	339.2	1290.74
	339.4	1502.7
	339.6	1397.08
	339.8	1323.09
	340	1208.8
	340.2	1517.91
	340.4	1308.1
	340.6	1118.16
	340.8	1183.33
	341	915.15
	341.2	999.275
	341.4	882.876
	341.6	922.302
	341.8	911.242
	342	902.121
	342.2	768.27
	342.4	941.621
	342.6	526.959
	342.8	929.634
	343	871.746
	343.2	776.472
	343.4	863.633
	343.6	959.21
	343.8	982.961
	344	1090.94
	344.2	1008.85
	344.4	803.427
	344.6	1311.25
	344.8	1256.49
	345	1192.86
	345.2	1620.95
	345.4	1281.52
	345.6	1396.55
	345.8	1323.26
	346	1334.06
	346.2	1171.02
	346.4	1145.09
	346.6	1495.39
	346.8	1142.62
	347	1222.37
	347.2	1369.48
	347.4	1360.78
	347.6	1339.12
	347.8	1387.49
	348	1585.51
	348.2	1551.22
	348.4	1739.12
	348.6	1574.62
	348.8	1616.51
	349	1404.14
	349.2	1644.09
	349.4	1311.88
	349.6	1401.86
	349.8	1203.29
	350	1210.37
	350.2	1005.51
	350.4	1304.59
	350.6	1252.95
	350.8	1535.2
	351	1328.67
	351.2	1172.9
	351.4	1387.36
	351.6	988.473
	351.8	1079.2
	352	1214.78
	352.2	1230.48
	352.4	1312.19
	352.6	1218.35
	352.8	1219.43
	353	1128.02
	353.2	1202.74
	353.4	1275.29
	353.6	1131.37
	353.8	1014.67
	354	1223.4
	354.2	1181.64
	354.4	1329.35
	354.6	1449.22
	354.8	1127.99
	355	1359.27
	355.2	1262.63
	355.4	1132.24
	355.6	981.443
	355.8	867.851
	356	1248.1
	356.2	1415.81
	356.4	1330.24
	356.6	972.953
	356.8	1207.3
	357	1326.09
	357.2	1332.04
	357.4	1186.78
	357.6	1208.42
	357.8	1334.07
	358	1500.71
	358.2	1562.49
	358.4	1483
	358.6	1398.24
	358.8	1263.58
	359	1310.12
	359.2	1233.88
	359.4	1268.37
	359.6	1338.98
	359.8	1267.78
	360	1059.17
	360.2	1105.31
	360.4	1021.17
	360.6	1063.85
	360.8	1093.22
	361	1334.5
	361.2	1400.15
	361.4	1323.6
	361.6	1352.33
	361.8	1471.69
	362	1305.9
	362.2	1456.94
	362.4	1567.39
	362.6	1285.68
	362.8	1305.6
	363	1464.5
	363.2	1044.95
	363.4	1205.33
	363.6	1100.37
	363.8	1169.88
	364	1116.8
	364.2	1348.31
	364.4	1288.26
	364.6	1224.43
	364.8	1303.37
	365	1321.06
	365.2	1354.22
	365.4	1536.21
	365.6	1372.34
	365.8	1251.18
	366	1290.29
	366.2	1094.18
	366.4	1461.3
	366.6	1301.77
	366.8	1225.79
	367	1264.37
	367.2	1209.65
	367.4	1295.35
	367.6	1395.23
	367.8	1385.69
	368	1686.52
	368.2	1576.92
	368.4	1281.48
	368.6	1256.26
	368.8	1433.12
	369	1337.06
	369.2	1123.49
	369.4	1341.25
	369.6	1452.72
	369.8	1267.76
	370	1206.66
	370.2	1071.05
	370.4	1124.72
	370.6	1342.78
	370.8	1053.44
	371	1080.5
	371.2	1010.94
	371.4	1139.95
	371.6	1253.48
	371.8	1431.31
	372	1521.82
	372.2	1347.81
	372.4	1549.91
	372.6	1325.57
	372.8	1453.21
	373	1537.12
	373.2	1512.77
	373.4	1232.2
	373.6	1348.43
	373.8	1520.7
	374	1578.03
	374.2	1398.94
	374.4	1278.35
	374.6	1461.89
	374.8	1272.34
	375	1415.94
	375.2	1533.06
	375.4	1466.79
	375.6	1432.06
	375.8	1269.62
	376	1515.93
	376.2	1306.04
	376.4	1362.89
	376.6	1335.28
	376.8	1261.41
	377	1189.21
	377.2	1306.45
	377.4	1448.77
	377.6	1258.94
	377.8	1397.06
	378	1294.63
	378.2	1517.88
	378.4	1574.4
	378.6	1537.68
	378.8	1577.32
	379	1444.71
	379.2	1594.75
	379.4	1301.76
	379.6	1217.42
	379.8	1365.04
	380	1479.43
	380.2	1410.78
	380.4	1173.91
	380.6	1355.27
	380.8	1445.51
	381	1250.83
	381.2	1128.93
	381.4	1174.28
	381.6	1082.96
	381.8	1296.23
	382	1125.02
	382.2	1132.65
	382.4	1230.26
	382.6	1341.71
	382.8	1204.55
	383	1038.86
	383.2	1046.4
	383.4	1159.57
	383.6	1314.63
	383.8	1404.05
	384	1434.65
	384.2	1326.5
	384.4	1029.51
	384.6	1032.52
	384.8	1264.37
	385	1111.35
	385.2	1199.1
	385.4	1338.44
	385.6	1360.34
	385.8	1430.38
	386	1560.1
	386.2	1199.13
	386.4	1212.22
	386.6	1348.41
	386.8	1283.53
	387	1290.34
	387.2	1487.55
	387.4	1153.9
	387.6	1325.11
	387.8	1469.02
	388	1392.83
	388.2	1070.82
	388.4	1514.79
	388.6	1334.15
	388.8	1325.1
	389	1242.92
	389.2	1398.37
	389.4	1216.81
	389.6	1236.48
	389.8	1293.74
	390	1258.32
	390.2	1056.92
	390.4	1007.79
	390.6	1002.01
	390.8	1385.56
	391	745.761
	391.2	1014.2
	391.4	1141.98
	391.6	1126.89
	391.8	1294.86
	392	1439.03
	392.2	1316.33
	392.4	1231.71
	392.6	1088.99
	392.8	1028.2
	393	1306.19
	393.2	1209.64
	393.4	1364.49
	393.6	1129.98
	393.8	1003.99
	394	1124.09
	394.2	965.888
	394.4	857.186
	394.6	1099.64
	394.8	849.868
	395	1016.59
	395.2	1073.64
	395.4	1094.81
	395.6	1122.91
	395.8	1053.43
	396	1016.47
	396.2	1067.29
	396.4	909.397
	396.6	984.7
	396.8	1049.61
	397	905.715
	397.2	994.534
	397.4	1064.12
	397.6	761.961
	397.8	870.66
	398	839.993
	398.2	808.76
	398.4	892.099
	398.6	991.631
	398.8	969.459
	399	766.229
	399.2	1081.2
	399.4	1029.63
[truncated: 1,953 more rows]

## Sheet: Supplementary Fig 4b
Supplementary Figure 4B. Plots of force versus time during slow SMD translocation of a POPC
B (0.5Å/ns)	Time(ns)	Force (pN)
	0	57.128
	0.004	39.541
	0.008	-272.699
	0.012	-49.515
	0.016	-92.81
	0.02	-7.448
	0.024	35.514
	0.028	-46.022
	0.032	119.744
	0.036	131.125
	0.04	-118.33
	0.044	45.834
	0.048	-316.882
	0.052	-113.619
	0.056	-185.855
	0.06	-88.425
	0.064	-24.686
	0.068	25.072
	0.072	-106.772
	0.076	-119.418
	0.08	-331.991
	0.084	-151.304
	0.088	-173.523
	0.092	-45.963
	0.096	-108.077
	0.1	-83.237
	0.104	309.525
	0.108	-40.654
	0.112	77.152
	0.116	48.176
	0.12	-267.501
	0.124	-17.381
	0.128	-114.644
	0.132	-251.342
	0.136	-145.402
	0.14	196.173
	0.144	164.814
	0.148	-27.584
	0.152	-89.804
	0.156	143.796
	0.16	-454.189
	0.164	-101.163
	0.168	-104.01
	0.172	-336.131
	0.176	-53.458
	0.18	-217.008
	0.184	-91.465
	0.188	-22.379
	0.192	-273.247
	0.196	-49.245
	0.2	-218.238
	0.204	-62.025
	0.208	-158.49
	0.212	-97.199
	0.216	72.053
	0.22	-157.282
	0.224	-35.972
	0.228	64.991
	0.232	-141.133
	0.236	191.3
	0.24	23.249
	0.244	43.425
	0.248	271.544
	0.252	193.535
	0.256	338.465
	0.26	-44.317
	0.264	110.329
	0.268	151.815
	0.272	-113.791
	0.276	314.294
	0.28	-11.127
	0.284	310.007
	0.288	-70.672
	0.292	87.088
	0.296	16.75
	0.3	-68.142
	0.304	-39.84
	0.308	-24.101
	0.312	120.031
	0.316	52.99
	0.32	26.096
	0.324	39.423
	0.328	161.666
	0.332	-57.694
	0.336	9.228
	0.34	38.007
	0.344	-92.563
	0.348	29.995
	0.352	110.386
	0.356	383.091
	0.36	58.378
	0.364	149.504
	0.368	27.351
	0.372	188.12
	0.376	-11.53
	0.38	83.617
	0.384	6.372
	0.388	491.069
	0.392	349.03
	0.396	90.4
	0.4	111.594
	0.404	208.77
	0.408	182.517
	0.412	60.495
	0.416	14.551
	0.42	-22.879
	0.424	68.141
	0.428	50.072
	0.432	295.187
	0.436	-240.39
	0.44	-55.526
	0.444	-115.769
	0.448	-55.621
	0.452	140.44
	0.456	-27.758
	0.46	122.596
	0.464	-48.737
	0.468	419.208
	0.472	93.569
	0.476	-107.006
	0.48	61.676
	0.484	172.171
	0.488	-195.025
	0.492	-42.82
	0.496	319.408
	0.5	230.042
	0.504	230.386
	0.508	71.285
	0.512	202.117
	0.516	262.985
	0.52	37.774
	0.524	-30.667
	0.528	79.363
	0.532	267.315
	0.536	-42.447
	0.54	206.33
	0.544	-76.447
	0.548	45.005
	0.552	-1.611
	0.556	91.966
	0.56	151.406
	0.564	51.699
	0.568	-75.017
	0.572	-71.873
	0.576	238.27
	0.58	334.752
	0.584	183.61
	0.588	150.094
	0.592	291.39
	0.596	54.174
	0.6	-20.52
	0.604	-129.55
	0.608	87.417
	0.612	-13.412
	0.616	383.12
	0.62	151.2
	0.624	376.271
	0.628	245.384
	0.632	601.833
	0.636	-114.157
	0.64	247.125
	0.644	0.962
	0.648	-94.36
	0.652	185.401
	0.656	-2.222
	0.66	387.243
	0.664	467.24
	0.668	-66.336
	0.672	0.753
	0.676	-125.71
	0.68	370.922
	0.684	-2.276
	0.688	-38.524
	0.692	-39.066
	0.696	-42.601
	0.7	73.614
	0.704	212.733
	0.708	154.34
	0.712	259.129
	0.716	184.272
	0.72	152.877
	0.724	-63.008
	0.728	94.589
	0.732	203.082
	0.736	63.466
	0.74	230.327
	0.744	139.189
	0.748	306.907
	0.752	26.705
	0.756	-82.998
	0.76	71.219
	0.764	-142.042
	0.768	107.676
	0.772	213.329
	0.776	-1.942
	0.78	151.949
	0.784	41.304
	0.788	23.201
	0.792	-156.862
	0.796	285.848
	0.8	209.694
	0.804	30.085
	0.808	165.475
	0.812	148.624
	0.816	-0.497
	0.82	40.949
	0.824	25.4
	0.828	89.073
	0.832	13.485
	0.836	-98.556
	0.84	-35.668
	0.844	200.994
	0.848	-12.873
	0.852	-187.566
	0.856	-125.707
	0.86	208.997
	0.864	378.263
	0.868	385.187
	0.872	59.156
	0.876	277.481
	0.88	244.534
	0.884	292.401
	0.888	-116.521
	0.892	368.076
	0.896	266.455
	0.9	152.919
	0.904	225.796
	0.908	320.098
	0.912	210.55
	0.916	18.269
	0.92	111.455
	0.924	191.001
	0.928	135.586
	0.932	151.594
	0.936	253.982
	0.94	499.673
	0.944	210.415
	0.948	366.737
	0.952	136.667
	0.956	234.805
	0.96	141.042
	0.964	-9.57
	0.968	126.908
	0.972	168.623
	0.976	305.72
	0.98	266.834
	0.984	182.554
	0.988	165.243
	0.992	169.005
	0.996	321.734
	1	271.852
	1.004	318.473
	1.008	248.073
	1.012	258.361
	1.016	305.598
	1.02	468.807
	1.024	161.083
	1.028	315.208
	1.032	307.204
	1.036	207.282
	1.04	187.168
	1.044	250.306
	1.048	122.565
	1.052	170.392
	1.056	264.944
	1.06	309.183
	1.064	362.128
	1.068	-71.371
	1.072	104.728
	1.076	65.46
	1.08	423.406
	1.084	274.804
	1.088	303.616
	1.092	470.457
	1.096	266.881
	1.1	334.974
	1.104	172.425
	1.108	251.428
	1.112	32.635
	1.116	178.959
	1.12	125.596
	1.124	229.694
	1.128	426.11
	1.132	391.438
	1.136	84.19
	1.14	-133.757
	1.144	287.495
	1.148	307.066
	1.152	317.566
	1.156	48.063
	1.16	215.736
	1.164	167.277
	1.168	305.696
	1.172	113.483
	1.176	335.665
	1.18	165.926
	1.184	369.68
	1.188	260.885
	1.192	268.354
	1.196	266.157
	1.2	292.923
	1.204	69.21
	1.208	374.893
	1.212	494.058
	1.216	453.324
	1.22	385.478
	1.224	298.853
	1.228	71.614
	1.232	516.002
	1.236	364.031
	1.24	346.086
	1.244	138.513
	1.248	267.312
	1.252	270.362
	1.256	396.557
	1.26	439.693
	1.264	591.773
	1.268	604.366
	1.272	207.783
	1.276	203.262
	1.28	223.497
	1.284	76.113
	1.288	402.935
	1.292	292.071
	1.296	443.504
	1.3	327.784
	1.304	519.443
	1.308	2.896
	1.312	277.043
	1.316	421.989
	1.32	214.987
	1.324	166.325
	1.328	449.86
	1.332	464.346
	1.336	535.729
	1.34	332.79
	1.344	184.482
	1.348	331.7
	1.352	362.436
	1.356	504.976
	1.36	604.126
	1.364	424.245
	1.368	498.7
	1.372	549.722
	1.376	194.442
	1.38	434.211
	1.384	184.434
	1.388	360.509
	1.392	166.824
	1.396	365.827
	1.4	367.003
	1.404	361.987
	1.408	537.242
	1.412	166.708
	1.416	484.531
	1.42	547.179
	1.424	590.912
	1.428	335.562
	1.432	385.02
	1.436	347.489
	1.44	373.171
	1.444	639.617
	1.448	285.319
	1.452	368.73
	1.456	344.806
	1.46	473.831
	1.464	304.838
	1.468	456.589
	1.472	274.352
	1.476	445.269
	1.48	443.908
	1.484	317.589
	1.488	165.163
	1.492	231.746
	1.496	219.827
	1.5	402.462
	1.504	157.12
	1.508	317.067
	1.512	475.639
	1.516	387.397
	1.52	237.396
	1.524	537.918
	1.528	438.811
	1.532	195.376
	1.536	83.943
	1.54	416.889
	1.544	247.621
	1.548	475.74
	1.552	398.45
	1.556	591.883
	1.56	340.379
	1.564	278.241
	1.568	404.226
	1.572	414.118
	1.576	325.723
	1.58	306.1
	1.584	173.906
	1.588	334.424
	1.592	185.707
	1.596	359.005
	1.6	362.116
	1.604	520.352
	1.608	337.653
	1.612	593.271
	1.616	483.723
	1.62	459.294
	1.624	41.769
	1.628	428.819
	1.632	378.424
	1.636	493.73
	1.64	382.042
	1.644	435.961
	1.648	294.152
	1.652	36.206
	1.656	535.455
	1.66	345.757
	1.664	361.372
	1.668	578.271
	1.672	475.471
	1.676	533.671
	1.68	64.251
	1.684	384.505
	1.688	315.165
	1.692	543.875
	1.696	322.547
	1.7	517.418
	1.704	248.168
	1.708	411.923
	1.712	145.57
	1.716	557.961
	1.72	626.327
	1.724	415.125
	1.728	300.935
	1.732	683.441
	1.736	660.665
	1.74	355.497
	1.744	294.666
	1.748	191.484
	1.752	294.326
	1.756	56.429
	1.76	408.068
	1.764	251.459
	1.768	526.258
	1.772	411.132
	1.776	339.419
	1.78	161.488
	1.784	312.029
	1.788	338.778
	1.792	291.722
	1.796	176.595
	1.8	244.988
	1.804	217.248
	1.808	352.762
	1.812	486.06
	1.816	259.79
	1.82	371.487
	1.824	234.246
	1.828	164.332
	1.832	620.557
	1.836	378.512
	1.84	321.809
	1.844	189.575
	1.848	284.987
	1.852	343.671
	1.856	177.224
	1.86	64.607
	1.864	238.178
	1.868	474.757
	1.872	329.159
	1.876	175.175
	1.88	329.185
	1.884	434.115
	1.888	454.495
	1.892	365.761
	1.896	647.187
	1.9	274.257
	1.904	219.752
	1.908	296.279
	1.912	121.303
	1.916	9.023
	1.92	501.192
	1.924	371.748
	1.928	326.45
	1.932	337.919
	1.936	303.595
	1.94	181.181
	1.944	169.144
	1.948	315.542
	1.952	185.415
	1.956	370.82
	1.96	245.107
	1.964	82.659
	1.968	443.41
	1.972	277.509
	1.976	255.584
	1.98	375.552
	1.984	133.872
	1.988	82.478
	1.992	336.644
	1.996	157.085
	2	45.821
	2.004	298.839
	2.008	95.5
	2.012	236.747
	2.016	143.055
	2.02	218.309
	2.024	372.68
	2.028	277.464
	2.032	242.669
	2.036	337.987
	2.04	106.213
	2.044	279.566
	2.048	465.671
	2.052	128.389
	2.056	335.24
	2.06	249.651
	2.064	683.351
	2.068	265.026
	2.072	486.233
	2.076	394.789
	2.08	268.365
	2.084	247.712
	2.088	390.311
	2.092	386.755
	2.096	594.742
	2.1	337.332
	2.104	184.832
	2.108	382.566
	2.112	411.451
	2.116	89.711
	2.12	367.721
	2.124	229.064
	2.128	158.251
	2.132	322.485
	2.136	400.004
	2.14	313.63
	2.144	260.858
	2.148	461.64
	2.152	440.378
	2.156	537.744
	2.16	225.729
	2.164	281.976
	2.168	364.434
	2.172	447.904
	2.176	397.91
	2.18	330.464
	2.184	501.932
	2.188	260.103
	2.192	544.319
	2.196	314.551
	2.2	258.212
	2.204	345.073
	2.208	509.272
	2.212	367.247
	2.216	299.737
	2.22	443.507
	2.224	249.077
	2.228	627.494
	2.232	151.684
	2.236	268.808
	2.24	354.413
	2.244	192.15
	2.248	543.11
	2.252	545.77
	2.256	438.654
	2.26	579.154
	2.264	543.455
	2.268	490.632
	2.272	452.008
	2.276	518.058
	2.28	418.641
	2.284	374.547
	2.288	425.422
	2.292	457.346
	2.296	443.473
	2.3	471.658
	2.304	772.809
	2.308	440.195
	2.312	558.562
	2.316	264.987
	2.32	457.985
	2.324	581.576
	2.328	641.661
	2.332	423.736
	2.336	650.011
	2.34	525.536
	2.344	506.414
	2.348	512.094
	2.352	628.521
	2.356	372.135
	2.36	475.507
	2.364	341.925
	2.368	367.054
	2.372	594.636
	2.376	508.564
	2.38	449.68
	2.384	610.826
	2.388	234.963
	2.392	389.654
	2.396	438.779
	2.4	632.625
	2.404	676.544
	2.408	534.153
	2.412	526.548
	2.416	486.594
	2.42	526.267
	2.424	445.306
	2.428	450.795
	2.432	552.737
	2.436	689.381
	2.44	454.785
	2.444	562.952
	2.448	642.754
	2.452	470.209
	2.456	528.227
	2.46	653.55
	2.464	684.276
	2.468	787.936
	2.472	319.123
	2.476	730.618
	2.48	455.501
	2.484	554.393
	2.488	375.72
	2.492	656.206
	2.496	619.686
	2.5	560.891
	2.504	739.583
	2.508	402.694
	2.512	489.907
	2.516	525.012
	2.52	725.43
	2.524	519.134
	2.528	693.134
	2.532	412.95
	2.536	617.313
	2.54	267.144
	2.544	432.901
	2.548	595.986
	2.552	482.288
	2.556	575.011
	2.56	157.999
	2.564	567.431
	2.568	566.418
	2.572	827.715
	2.576	468.721
	2.58	455.744
	2.584	440.173
	2.588	659.968
	2.592	772.489
	2.596	497.402
	2.6	309.939
	2.604	439.731
	2.608	625.392
	2.612	543.076
	2.616	515.904
	2.62	382.112
	2.624	552.239
	2.628	582.834
	2.632	488.967
	2.636	583.088
	2.64	538.424
	2.644	766.009
	2.648	362.149
	2.652	592.707
	2.656	569.23
	2.66	550.59
	2.664	432.873
	2.668	576.458
	2.672	342.21
	2.676	762.413
	2.68	964.535
	2.684	775.392
	2.688	534.279
	2.692	399.966
	2.696	491.441
	2.7	723.349
	2.704	605.835
	2.708	512.658
	2.712	737.043
	2.716	550.148
	2.72	301.264
	2.724	513.493
	2.728	435.226
	2.732	521.485
	2.736	509.348
	2.74	564.305
	2.744	637.048
	2.748	424.092
	2.752	629.285
	2.756	295.968
	2.76	357.242
	2.764	462.107
	2.768	465.99
	2.772	440.225
	2.776	859.715
	2.78	642.968
	2.784	616.459
	2.788	317.143
	2.792	436.16
	2.796	431.108
	2.8	449.009
	2.804	468.473
	2.808	251.223
	2.812	464.851
	2.816	608.53
	2.82	559.8
	2.824	515.331
	2.828	584.173
	2.832	317.133
	2.836	512.351
	2.84	306.627
	2.844	520.078
	2.848	702.486
	2.852	513.876
	2.856	747.874
	2.86	770.222
	2.864	733.475
	2.868	753.449
	2.872	787.922
	2.876	1063.17
	2.88	554.994
	2.884	720.72
	2.888	874.611
	2.892	662.56
	2.896	849.9
	2.9	770.47
	2.904	661.658
	2.908	707.301
	2.912	782.1
	2.916	727.018
	2.92	819.062
	2.924	631.295
	2.928	602.817
	2.932	766.776
	2.936	812.173
	2.94	839.219
	2.944	707.891
	2.948	517.924
	2.952	600.78
	2.956	670.782
	2.96	532.103
	2.964	650.707
	2.968	728.932
	2.972	646.547
	2.976	523.164
	2.98	430.855
	2.984	209.07
	2.988	296.052
	2.992	195.535
	2.996	503.907
	3	488.604
	3.004	882.231
	3.008	717.673
	3.012	484.265
	3.016	425.964
	3.02	619.49
	3.024	637.643
	3.028	272.053
	3.032	643.727
	3.036	366.151
	3.04	325.157
	3.044	279.982
	3.048	528.225
	3.052	643.67
	3.056	742.744
	3.06	696.106
	3.064	757.936
	3.068	495.917
	3.072	796.755
	3.076	411.636
	3.08	538.194
	3.084	425.654
	3.088	391.776
	3.092	575.895
	3.096	513.063
	3.1	616.685
	3.104	457.486
	3.108	720.152
	3.112	573.684
	3.116	411.901
	3.12	112.939
	3.124	558.084
	3.128	387.833
	3.132	540.045
	3.136	515.037
	3.14	420.736
	3.144	288.732
	3.148	335.036
	3.152	731.134
	3.156	479.282
	3.16	637.883
	3.164	529.439
	3.168	713.822
	3.172	457.322
	3.176	446.995
	3.18	506.732
	3.184	570.141
	3.188	357.778
	3.192	264.852
	3.196	306.792
	3.2	590.753
	3.204	596.292
	3.208	802.631
	3.212	448.814
	3.216	766.098
	3.22	462.95
	3.224	581.976
	3.228	447.337
	3.232	535.744
	3.236	573.593
	3.24	556.673
	3.244	398.548
	3.248	317.753
	3.252	444.1
	3.256	620.604
	3.26	818.862
	3.264	740.98
	3.268	698.877
	3.272	993.469
	3.276	778.18
	3.28	731.972
	3.284	881.417
	3.288	517.923
	3.292	454.82
	3.296	750.105
	3.3	813.196
	3.304	748.496
	3.308	701.228
	3.312	691.618
	3.316	510.238
	3.32	648.15
	3.324	399.855
	3.328	632.499
	3.332	699.725
	3.336	659.036
	3.34	701.394
	3.344	600.746
	3.348	869.056
	3.352	325.682
	3.356	593.745
	3.36	526.287
	3.364	404.295
	3.368	696.168
	3.372	671.865
	3.376	781.955
	3.38	754.865
	3.384	528.962
	3.388	937.785
	3.392	586.061
	3.396	561.626
	3.4	765.579
	3.404	621.526
	3.408	779.811
	3.412	456.829
	3.416	772.383
	3.42	818.605
	3.424	655.33
	3.428	362.764
	3.432	528.892
	3.436	436.668
	3.44	524.715
	3.444	613.066
	3.448	622.409
	3.452	616.623
	3.456	537.055
	3.46	616.94
	3.464	541.855
	3.468	762.608
	3.472	831.87
	3.476	672.601
	3.48	590.126
	3.484	922.682
	3.488	705.297
	3.492	580.214
	3.496	862.827
	3.5	660.878
	3.504	972.459
	3.508	681.484
	3.512	828.935
	3.516	547.02
	3.52	460.972
	3.524	682.769
	3.528	521.59
	3.532	510.594
	3.536	446.917
	3.54	752.712
	3.544	671.424
	3.548	779.534
	3.552	605.175
	3.556	848.829
	3.56	912.685
	3.564	626.897
	3.568	669.278
	3.572	733.313
	3.576	774.37
	3.58	724.694
	3.584	882.67
	3.588	460.917
	3.592	641.503
	3.596	639.79
	3.6	795.861
	3.604	722.399
	3.608	761.066
	3.612	527.659
	3.616	542.357
	3.62	678.469
	3.624	601.736
	3.628	777.163
	3.632	700.022
	3.636	506.683
	3.64	814.799
	3.644	909.469
	3.648	529.944
	3.652	622.486
	3.656	781.156
	3.66	650.309
	3.664	889.33
	3.668	648.766
	3.672	638.277
	3.676	712.293
	3.68	578.609
	3.684	835.225
	3.688	713.13
	3.692	608.215
	3.696	698.171
	3.7	633.738
	3.704	838.41
	3.708	933.326
	3.712	959.053
	3.716	787.886
	3.72	794.879
	3.724	856.849
	3.728	635.077
	3.732	586.39
	3.736	756.276
	3.74	629.921
	3.744	763.391
	3.748	596.511
	3.752	715.487
	3.756	853.863
	3.76	671.484
	3.764	808.611
	3.768	498.897
	3.772	498.536
	3.776	682.164
	3.78	864.605
	3.784	682.083
	3.788	880.986
	3.792	939.74
	3.796	731.042
	3.8	716.719
	3.804	688.318
	3.808	615.257
	3.812	428.698
	3.816	466.259
	3.82	695.254
	3.824	783.503
	3.828	675.219
	3.832	583.586
	3.836	496.038
	3.84	610.394
	3.844	504.762
	3.848	698.03
	3.852	727.211
	3.856	998.094
	3.86	787.748
	3.864	831.997
	3.868	798.535
	3.872	677.204
	3.876	976.127
	3.88	885.616
	3.884	783.916
	3.888	785.304
	3.892	859.083
	3.896	823.829
	3.9	811.686
	3.904	792.852
	3.908	682.206
	3.912	734.204
	3.916	608.809
	3.92	677.07
	3.924	437.484
	3.928	631.539
	3.932	960.76
	3.936	911.129
	3.94	810.593
	3.944	585.102
	3.948	927.921
	3.952	998.455
	3.956	768.599
	3.96	829.892
	3.964	783.899
	3.968	867.91
	3.972	622.111
	3.976	1009.28
	3.98	1084.91
	3.984	559.928
	3.988	1012.62
	3.992	737.773
	3.996	1017.43
	4	600.618
	4.004	709.561
	4.008	753.953
	4.012	563.275
	4.016	580.861
	4.02	767.919
	4.024	740.63
	4.028	692.167
	4.032	847.607
	4.036	933.798
	4.04	873.14
	4.044	785.193
	4.048	905.446
	4.052	846.516
	4.056	646.521
	4.06	578.635
	4.064	658.705
	4.068	528.466
	4.072	409.854
	4.076	924.553
	4.08	862.985
	4.084	677.37
	4.088	660.624
	4.092	943.804
	4.096	596.1
	4.1	974.503
	4.104	724.748
	4.108	696.37
	4.112	847.517
	4.116	581.9
	4.12	763.966
	4.124	971.238
	4.128	986.147
	4.132	1006.88
	4.136	958.941
	4.14	940.528
	4.144	787.914
	4.148	752.296
	4.152	604.925
	4.156	420.589
	4.16	618.395
	4.164	916.251
	4.168	688.55
	4.172	824.656
	4.176	537.43
	4.18	661.722
	4.184	815.965
	4.188	651.105
	4.192	1044.47
	4.196	584.422
	4.2	596.5
	4.204	920.602
	4.208	823.978
	4.212	982.264
	4.216	914.594
	4.22	1055.96
	4.224	770.204
	4.228	934.381
	4.232	743.303
	4.236	638.722
	4.24	903.284
	4.244	867.614
	4.248	885.275
	4.252	911.532
	4.256	766.241
	4.26	1016.87
	4.264	893.306
	4.268	810.855
	4.272	796.955
	4.276	669.22
	4.28	498.727
	4.284	522.577
	4.288	830.476
	4.292	938.439
	4.296	779.453
	4.3	886.758
	4.304	800.085
	4.308	1001.49
	4.312	837.393
	4.316	709.051
	4.32	771.329
	4.324	795.321
	4.328	703.081
	4.332	1110.52
	4.336	784.594
	4.34	1018.07
	4.344	738.242
	4.348	904.498
	4.352	1010.04
	4.356	844.711
	4.36	912.084
	4.364	819.72
	4.368	851.967
	4.372	700.45
	4.376	617.144
	4.38	805.596
	4.384	820.096
	4.388	1033.61
	4.392	996.291
	4.396	1025.01
	4.4	747.525
	4.404	713.494
	4.408	930.997
	4.412	982.446
	4.416	792.677
	4.42	1017.78
	4.424	1158.33
	4.428	927.831
	4.432	765.241
	4.436	1028.73
	4.44	1054.74
	4.444	738.211
	4.448	772.328
	4.452	948.805
	4.456	987.27
	4.46	989.393
	4.464	803.561
	4.468	600.532
	4.472	695.784
	4.476	849.423
	4.48	734.588
	4.484	758.053
	4.488	1116.14
	4.492	911.419
	4.496	552.845
	4.5	767.793
	4.504	838.352
	4.508	881.824
	4.512	836.316
	4.516	1205.41
	4.52	971.793
	4.524	715.631
	4.528	638.732
	4.532	689.553
	4.536	800.441
	4.54	997.291
	4.544	901.719
	4.548	889.208
	4.552	1059.92
	4.556	774.683
	4.56	905.533
	4.564	719.433
	4.568	958.954
	4.572	820.814
	4.576	920.188
	4.58	776.626
	4.584	1149.81
	4.588	851.164
	4.592	831.533
	4.596	724.306
	4.6	961.341
	4.604	657.007
	4.608	777.416
	4.612	723.094
	4.616	923.67
	4.62	944.817
	4.624	774.753
	4.628	710.222
	4.632	1179.33
	4.636	705.58
	4.64	641.286
	4.644	680.767
	4.648	795.607
	4.652	961.747
	4.656	881.684
	4.66	1073.95
	4.664	1077.59
	4.668	1016.42
	4.672	973.397
	4.676	960.991
	4.68	992.969
	4.684	877.803
	4.688	772.228
	4.692	1133.42
	4.696	764.308
	4.7	851.959
	4.704	943.872
	4.708	975.06
	4.712	1150.13
	4.716	686.646
	4.72	775.016
	4.724	861.712
	4.728	932.724
	4.732	1040.52
	4.736	941.787
	4.74	786.274
	4.744	977.449
	4.748	899.117
	4.752	1051.84
	4.756	748.592
	4.76	871.957
	4.764	884.636
	4.768	1112.61
	4.772	852.977
	4.776	769.285
	4.78	650.628
	4.784	1023.48
	4.788	715.925
	4.792	736.513
	4.796	714.924
	4.8	755.348
	4.804	719.397
	4.808	858.253
	4.812	982.361
	4.816	697.001
	4.82	665.522
	4.824	784.51
	4.828	651.715
	4.832	711.199
	4.836	602.865
	4.84	825.374
	4.844	786.148
	4.848	610.724
	4.852	743.362
	4.856	738.07
	4.86	852.944
	4.864	555.704
	4.868	750.671
	4.872	776.965
	4.876	838.371
	4.88	668.914
	4.884	653.54
	4.888	703.314
	4.892	731.049
	4.896	974.377
	4.9	743.17
	4.904	810.837
	4.908	656.114
	4.912	700.908
	4.916	729.569
	4.92	738.844
	4.924	574.572
	4.928	639.424
	4.932	526.961
	4.936	967.464
	4.94	754.305
	4.944	799.433
	4.948	1139.69
	4.952	650.97
	4.956	551.313
	4.96	638.14
	4.964	886.01
	4.968	756.159
	4.972	758.664
	4.976	579.66
	4.98	625.415
	4.984	701.595
	4.988	314.897
	4.992	661.254
	4.996	780.041
	5	464.198
	5.004	754.413
	5.008	759.677
	5.012	817.07
	5.016	681.024
	5.02	868.273
	5.024	595.954
	5.028	846.803
	5.032	977.274
	5.036	520.39
	5.04	676.758
	5.044	610.804
	5.048	662.349
	5.052	834.203
	5.056	759.837
	5.06	372.631
	5.064	707.957
	5.068	908.901
	5.072	1111.57
	5.076	502.36
	5.08	768.13
	5.084	673.226
	5.088	705.906
	5.092	1012.36
	5.096	780.004
	5.1	742.364
	5.104	782.253
	5.108	781.838
	5.112	935.829
	5.116	813.218
	5.12	943.398
	5.124	873.07
	5.128	700.026
	5.132	876.81
	5.136	787.464
	5.14	474.337
	5.144	650.272
	5.148	772.181
	5.152	652.632
	5.156	776.872
	5.16	694.617
	5.164	465.839
	5.168	790.376
	5.172	566.257
	5.176	724.224
	5.18	692.178
	5.184	956.376
	5.188	999.103
	5.192	827.703
	5.196	1147.44
	5.2	739.267
	5.204	815.511
	5.208	616.8
	5.212	777.538
	5.216	813.439
	5.22	843.331
	5.224	811.372
	5.228	895.126
	5.232	877.154
	5.236	825.79
	5.24	818.788
	5.244	857.597
	5.248	825.275
	5.252	641.139
	5.256	713.894
	5.26	1135.67
	5.264	620.952
	5.268	752.091
	5.272	473.128
	5.276	596.479
	5.28	743.712
	5.284	550.793
	5.288	804.968
	5.292	620.941
	5.296	840.025
	5.3	775.651
	5.304	724.844
	5.308	591.434
	5.312	800.234
	5.316	736.765
	5.32	762.288
	5.324	946.737
	5.328	1177.12
	5.332	803.759
	5.336	1060.74
	5.34	808.382
	5.344	525.395
	5.348	812.939
	5.352	620.224
	5.356	968.511
	5.36	1006.66
	5.364	719.044
	5.368	987.402
	5.372	656.848
	5.376	658.452
	5.38	894.488
	5.384	918.869
	5.388	996.923
	5.392	1144.68
	5.396	1079.01
	5.4	693.327
	5.404	949.272
	5.408	840.519
	5.412	850.853
	5.416	586.741
	5.42	874.759
	5.424	726.83
	5.428	963.735
	5.432	934.772
	5.436	578.239
	5.44	923.551
	5.444	662.217
	5.448	603.8
	5.452	931.742
	5.456	633.516
	5.46	688.66
	5.464	694.202
	5.468	755.76
	5.472	647.953
	5.476	925.275
	5.48	819.149
	5.484	780.671
	5.488	805.874
	5.492	666.141
	5.496	633.023
	5.5	759.14
	5.504	963.562
	5.508	824.371
	5.512	856.119
	5.516	876.958
	5.52	944.437
	5.524	1082.25
	5.528	827.39
	5.532	1106.4
	5.536	665.256
	5.54	1033.06
	5.544	823.478
	5.548	1006.91
	5.552	885.758
	5.556	942.14
	5.56	784.79
	5.564	789.521
	5.568	741.79
	5.572	847.04
	5.576	775.945
	5.58	884.448
	5.584	990.249
	5.588	954.013
	5.592	732.428
	5.596	651.523
	5.6	740.618
	5.604	839.635
	5.608	938.757
	5.612	706.567
	5.616	743.157
	5.62	884.97
	5.624	647.629
	5.628	822.979
	5.632	710.657
	5.636	940.248
	5.64	549.934
	5.644	943.184
	5.648	653.802
	5.652	820.631
	5.656	829.655
	5.66	750.459
	5.664	701.663
	5.668	945.481
	5.672	833.753
	5.676	834.415
	5.68	904.524
	5.684	800.986
	5.688	954.696
	5.692	899.917
	5.696	957.821
	5.7	893.48
	5.704	1092.21
	5.708	939.335
	5.712	1003.15
	5.716	1020.12
	5.72	705.846
	5.724	800.774
	5.728	1160.35
	5.732	1100.15
	5.736	996.006
	5.74	872.642
	5.744	884.392
	5.748	749.163
	5.752	957.046
	5.756	1065.92
	5.76	902.002
	5.764	1130.58
	5.768	928.77
	5.772	808.975
	5.776	626.766
	5.78	793.342
	5.784	973.589
	5.788	1137.24
	5.792	1217.44
	5.796	1071.35
	5.8	797.878
	5.804	901.468
	5.808	713.619
	5.812	848.749
	5.816	783.173
	5.82	1203.68
	5.824	940.289
	5.828	726.993
	5.832	920.801
	5.836	952.537
	5.84	480.437
	5.844	911.247
	5.848	780.656
	5.852	678.848
	5.856	905.311
	5.86	946.547
	5.864	1011.14
	5.868	693.013
	5.872	1032.03
	5.876	1307.7
	5.88	740.768
	5.884	880.567
	5.888	1188.04
	5.892	1223.48
	5.896	1066.68
	5.9	717.71
	5.904	961.765
	5.908	1242.39
	5.912	1025.04
	5.916	853.217
	5.92	1019.15
	5.924	706.093
	5.928	813.328
	5.932	674.256
	5.936	1000.03
	5.94	1095.7
	5.944	973.809
	5.948	1020.52
	5.952	933.045
	5.956	983.769
	5.96	990.253
	5.964	984.792
	5.968	1267.73
	5.972	965.832
	5.976	1154.78
	5.98	1197.73
	5.984	1047.61
	5.988	950.139
	5.992	1024.92
	5.996	929.724
	6	895.83
	6.004	957.162
	6.008	1202.07
	6.012	815.385
	6.016	1092.2
	6.02	959.556
	6.024	1025.06
	6.028	806.257
	6.032	953.855
	6.036	649.645
	6.04	820.502
	6.044	1221.76
	6.048	980.673
	6.052	1004.64
	6.056	801.72
	6.06	930.001
	6.064	675.709
	6.068	1059.08
	6.072	889.234
	6.076	575.105
	6.08	1022.97
	6.084	967.352
	6.088	871.678
	6.092	1139.22
	6.096	758.588
	6.1	703.939
	6.104	898.814
	6.108	1040.2
	6.112	854.563
	6.116	904.854
	6.12	779.114
	6.124	863.363
	6.128	823.216
	6.132	1154.15
	6.136	868.624
	6.14	1149.27
	6.144	1062.22
	6.148	1060.56
	6.152	979.211
	6.156	1084.78
	6.16	924.804
	6.164	984.149
	6.168	908.496
	6.172	897.862
	6.176	1053.14
	6.18	1126.26
	6.184	918.136
	6.188	1027.04
	6.192	959.061
	6.196	967.536
	6.2	859.423
	6.204	951.913
	6.208	1153.17
	6.212	741.94
	6.216	911.337
	6.22	1053.43
	6.224	1017.01
	6.228	848.866
	6.232	992.81
	6.236	820.51
	6.24	1107.87
	6.244	1119.83
	6.248	927.952
	6.252	1122.73
	6.256	1062.48
	6.26	1151.73
	6.264	1152.54
	6.268	975.664
	6.272	1249.17
	6.276	1305.37
	6.28	1088.14
	6.284	979.087
	6.288	1014.22
	6.292	686.541
	6.296	744.857
	6.3	1002.85
	6.304	1068.45
	6.308	985.186
	6.312	999.364
	6.316	913.234
	6.32	945.829
	6.324	1193.58
	6.328	1117.32
	6.332	809.919
	6.336	1002.45
	6.34	971.655
	6.344	832.635
	6.348	951.106
	6.352	1090.69
	6.356	874.297
	6.36	1058.38
	6.364	969.354
	6.368	976.109
	6.372	1049.11
	6.376	1227.29
	6.38	983.833
	6.384	833.356
	6.388	928.047
	6.392	793.287
	6.396	948.296
	6.4	834.64
	6.404	985.07
	6.408	889.243
	6.412	871.586
	6.416	876.815
	6.42	1080.76
	6.424	926.343
	6.428	880.573
	6.432	980.6
	6.436	874.953
	6.44	945.639
	6.444	1054.96
	6.448	984.069
	6.452	1184.87
	6.456	931.454
	6.46	1171.83
	6.464	1046.5
	6.468	1070.64
	6.472	1133.2
	6.476	1060.08
	6.48	898.691
	6.484	991.142
	6.488	991.655
	6.492	965.642
	6.496	1143.2
	6.5	1053.54
	6.504	1071.82
	6.508	855.801
	6.512	1173.31
	6.516	1086.37
	6.52	1017.85
	6.524	895.857
	6.528	952.415
	6.532	1175.35
	6.536	890.61
	6.54	916.254
	6.544	1059.03
	6.548	1018.19
	6.552	1178.48
	6.556	884.196
	6.56	1022.55
	6.564	992.429
	6.568	1095.04
	6.572	950.431
	6.576	947.421
	6.58	999.361
	6.584	870.623
	6.588	1117.03
	6.592	1196.42
	6.596	997.434
	6.6	1085.48
	6.604	1310.82
	6.608	1053.71
	6.612	1206.95
	6.616	1267.42
	6.62	988.664
	6.624	1152.74
	6.628	1083.75
	6.632	1119.68
	6.636	983.033
	6.64	1014.02
	6.644	1303.92
	6.648	1336.91
	6.652	1023.37
	6.656	1237.13
	6.66	1174.32
	6.664	1013.57
	6.668	949.408
	6.672	1153.41
	6.676	940.272
	6.68	1106.61
	6.684	1136.22
	6.688	1183.45
	6.692	1179.29
	6.696	1047.32
	6.7	1052.95
	6.704	1203.01
	6.708	1096.86
	6.712	1149.1
	6.716	1234.09
	6.72	1103.19
	6.724	1385.33
	6.728	1295.54
	6.732	1396
	6.736	1136.05
	6.74	1290.65
	6.744	1264.03
	6.748	1115.41
	6.752	986.486
	6.756	1147.7
	6.76	1274.92
	6.764	1173.55
	6.768	1255.91
	6.772	1212.46
	6.776	1208.55
	6.78	1158.48
	6.784	1224.55
	6.788	985.072
	6.792	1362.17
	6.796	1400.21
	6.8	1270.03
	6.804	1172.63
	6.808	1118.01
	6.812	919.78
	6.816	1258.85
	6.82	1004.27
	6.824	1486.19
	6.828	1401.96
	6.832	1376.62
	6.836	1173.61
	6.84	1159.14
	6.844	1182.73
	6.848	1325.29
	6.852	925.995
	6.856	1236.84
	6.86	1045.67
	6.864	1293.07
	6.868	1223.39
	6.872	1007.82
	6.876	1180.73
	6.88	1131.1
	6.884	1089.91
	6.888	1338.11
	6.892	1194.34
	6.896	1203.21
	6.9	1165.79
	6.904	996.851
	6.908	1269.75
	6.912	975.084
	6.916	1163.74
	6.92	996.013
	6.924	1160.08
	6.928	1468.35
	6.932	1210.81
	6.936	1350.03
	6.94	1169.91
	6.944	1183.02
	6.948	1170.71
	6.952	1282.52
	6.956	1579.55
	6.96	1418.64
	6.964	1267.37
	6.968	1347.05
	6.972	1187.09
	6.976	1105.83
	6.98	1219.48
	6.984	1194.98
	6.988	1136.93
	6.992	1289.24
	6.996	1286.45
	7	1159.08
	7.004	1383.45
	7.008	1010.35
	7.012	876.812
	7.016	1315.54
	7.02	1068.85
	7.024	958.125
	7.028	1293.03
	7.032	1210.55
	7.036	1170.97
	7.04	1163.09
	7.044	1145.56
	7.048	1096.47
	7.052	1143.5
	7.056	1164.13
	7.06	1176.1
	7.064	1236.33
	7.068	1256.32
	7.072	1103.37
	7.076	1023.18
	7.08	1317.58
	7.084	1234.51
	7.088	1309.61
	7.092	1238.68
	7.096	1144.23
	7.1	1172.97
	7.104	990.798
	7.108	1376.9
	7.112	1197.43
	7.116	1357.82
	7.12	1368.74
	7.124	1007.19
	7.128	1442.5
	7.132	1193.02
	7.136	988.248
	7.14	1090.75
	7.144	1130.28
	7.148	1258.45
	7.152	1201.88
	7.156	1302.83
	7.16	1326.24
	7.164	1273.93
	7.168	1370.47
	7.172	1453.74
	7.176	1129.62
	7.18	1222.16
	7.184	1365.24
	7.188	1372.34
	7.192	1167.89
	7.196	1126.61
	7.2	1398.88
	7.204	1274.51
	7.208	1292.91
	7.212	1076.89
	7.216	1068.32
	7.22	824.06
	7.224	1166.08
	7.228	1154.87
	7.232	1303.47
	7.236	1161.48
	7.24	1116.09
	7.244	1544.19
	7.248	1191.94
	7.252	1539.49
	7.256	1246.28
	7.26	1473
	7.264	1357.32
	7.268	1009.9
	7.272	1244.84
	7.276	1118.32
	7.28	1110.2
	7.284	947.227
	7.288	1013.7
	7.292	775.241
	7.296	1204.63
	7.3	1336.99
	7.304	1061.56
	7.308	1331.49
	7.312	1117.49
	7.316	1294.22
	7.32	1293.58
	7.324	1489.31
	7.328	1228.4
	7.332	1112.4
	7.336	1248.52
	7.34	945.597
	7.344	1080.86
	7.348	1264.53
	7.352	1171.87
	7.356	926.934
	7.36	1166.05
	7.364	1104.45
	7.368	1183.12
	7.372	1253.3
	7.376	1105.46
	7.38	1048.36
	7.384	1123.27
	7.388	1332.49
	7.392	1207.74
	7.396	1327.56
	7.4	1185.05
	7.404	1232.29
	7.408	1319.83
	7.412	1274.31
	7.416	1219.79
	7.42	1298.79
	7.424	1237.16
	7.428	1166.69
	7.432	1267.91
	7.436	1208.54
	7.44	1066.74
	7.444	1109.27
	7.448	1290.05
	7.452	1178.44
	7.456	1210.08
	7.46	956.94
	7.464	1162.18
	7.468	1067.55
	7.472	1202.07
	7.476	1045.03
	7.48	1035.53
	7.484	973.431
	7.488	1014.57
	7.492	1297.49
	7.496	1219.35
	7.5	1255.89
	7.504	1298.89
	7.508	942.357
	7.512	1276.21
	7.516	1290.85
	7.52	1045.37
	7.524	1226.41
	7.528	1318.14
	7.532	1139.75
	7.536	1253.61
	7.54	1360.33
	7.544	1284.16
	7.548	1424.56
	7.552	1371.92
	7.556	1416.27
	7.56	1234.62
	7.564	1166.57
	7.568	1368.09
	7.572	1273.86
	7.576	1047.99
	7.58	1212.52
	7.584	1130.04
	7.588	1226.16
	7.592	1116.38
	7.596	1241.66
	7.6	998.708
	7.604	1112.94
	7.608	1205.89
	7.612	1059.88
	7.616	1046.77
	7.62	1280.53
	7.624	1159.56
	7.628	1094.87
	7.632	961.265
	7.636	1205.99
	7.64	958.555
	7.644	1067.38
	7.648	1354.3
	7.652	1073.55
	7.656	1237.59
	7.66	1043.16
	7.664	970.723
	7.668	1306
	7.672	993.741
	7.676	865.301
	7.68	1194.52
	7.684	991.695
	7.688	915.949
	7.692	998.636
	7.696	1207.47
	7.7	1221.39
	7.704	1223.76
	7.708	1026.74
	7.712	1152.56
	7.716	1042.23
	7.72	1071.47
	7.724	1030.79
	7.728	1295.98
	7.732	1177.66
	7.736	1077.25
	7.74	1318.37
	7.744	1164.51
	7.748	986.81
	7.752	960.598
	7.756	1213.19
	7.76	1072.91
	7.764	1088.44
	7.768	1324.43
	7.772	1156.97
	7.776	1260.9
	7.78	1136.22
	7.784	1187.37
	7.788	1394.98
	7.792	1096.01
	7.796	1248.9
	7.8	1257.28
	7.804	1038.72
	7.808	933.527
	7.812	1050.11
	7.816	1079.34
	7.82	884.032
	7.824	1044.16
	7.828	1192.34
	7.832	860.905
	7.836	1172.39
	7.84	1380.95
	7.844	1296.67
	7.848	1418.5
	7.852	1117.87
	7.856	1179.98
	7.86	1040.97
	7.864	1365.32
	7.868	1275.34
	7.872	1127.77
	7.876	1258.5
	7.88	1282.31
	7.884	1142.43
	7.888	1262.25
	7.892	1443.58
	7.896	1469.37
	7.9	1312.43
	7.904	1017.14
	7.908	1279.36
	7.912	1214.2
	7.916	1317.39
	7.92	1206.02
	7.924	1272.75
	7.928	1491.55
	7.932	1161.64
	7.936	1321.79
	7.94	1177.72
	7.944	1365.79
	7.948	1243.97
	7.952	1254.98
	7.956	1160.38
	7.96	1351.41
	7.964	1133.52
	7.968	1210.13
	7.972	1457.23
	7.976	1137.83
	7.98	1134.27
	7.984	1028.7
	7.988	937.881
[truncated: 5,503 more rows]

## Sheet: Supplementary Table 1
Supplementary Table 1. Analysis of the frequency of salt-bridge formation
WT			R565	K568	K570	R579	R587	E564	D571	D575	D581	E584	D585		K568A			R565	K570	R579	R587	E564	D571	D575	D581	E584	D585
	num. of salt bridges	Set 1	52	734	46	53	0	57	410	230	0	308	128			num. of salt bridges	Set 1	61	2	104	0	44	647	195	93	230	55
		Set 2	11	734	55	47	0	48	319	202	0	171	76				Set 2	25	2	54	0	28	639	368	55	144	32
		Set 3	13	826	102	46	0	43	438	300	0	203	112				Set 3	59	1	166	0	51	618	249	99	236	57
	% of salt bridges	Set 1	5.2	73.4	4.6	5.3	0	5.7	41	23	0	30.8	12.8			% of salt bridges	Set 1	6.1	0.2	10.4	0	4.4	64.7	19.5	9.3	23	5.5
		Set 2	1.1	73.4	5.5	4.7	0	4.8	31.9	20.2	0	17.1	7.6				Set 2	2.5	0.2	5.4	0	2.8	63.9	36.8	5.5	14.4	3.2
		Set 3	1.3	82.6	10.2	4.6	0	4.3	43.8	30	0	20.3	11.2				Set 3	5.9	0.1	16.6	0	5.1	61.8	24.9	9.9	23.6	5.7
		AV	2.53333	76.4667	6.76667	4.86667	0	4.93333	38.9	24.4	0	22.7333	10.5333				AV	4.83333	0.166667	10.8	0	4.1	63.4667	27.0667	8.23333	20.3333	4.8
		STDEV	2.31157	5.31162	3.00721	0.378594	0	0.70946	6.22174	5.04777	0	7.16682	2.66333				STDEV	2.0232	0.057735	5.6107	0	1.17898	1.49778	8.85118	2.38607	5.14717	1.38924
